# Supplementary material for: A deimmunized and pharmacologically optimized Toll-like receptor 5 agonist for therapeutic applications
Source: Commun Biol. 2021 Apr 12;4:466. doi: 10.1038/s42003-021-01978-6 (PMC8041767; doi:10.1038/s42003-021-01978-6)
Supplement: Supplementary file 4 — Supplementary Data 1 [file 42003_2021_1978_MOESM4_ESM.xlsx]

## Sheet: Figure 1
Data for Figure 1: Anti-CBLB502 (anti-entolimod) antibody titers and concentrations in patient serum
Study I-196111 Patient ID	Study Stage	Sample Label	Date of Sample Collection	Anti-CBLB502 Ab Titer	Anti-CBLB502 Ab Concentration, ng/mL*
01-03-04RP	Cycle 1 Day 1	01-03-04RP C1D1_pre	2012-03-05	229.966	39.858
01-03-04RP	Cycle 1 Day 5	01-03-04RP C1D5_pre	2012-03-09	218.18	37.9733
01-03-04RP	Cycle 1 Day 15	01-03-04RP C1D15	2012-03-19	1.42372e+06	408067
01-03-04RP	Cycle 1 Day 29	01-03-04RP C1D29	2012-04-02	3.48371e+06	335757
01-03-04RP	Cycle 1 Week 7	01-03-04RP C1W7	2012-04-16	1.36966e+06	205153
01-03-04RP	Cycle 1 Week 9	01-03-04RP C1W9	2012-04-30	985231	171978
01-03-04RP	Cycle 1 Week 11	01-03-04RP C1W11	2012-05-14	378151	98971.5
01-01-06RP	Cycle 1 Day 1	01-01-06RP C1D1_pre	2012-03-19	1031.9	85.7068
01-01-06RP	Cycle 1 Day 5	01-01-06RP C1D5_pre	2012-03-23	869.917	119.882
01-01-06RP	Cycle 1 Day 15	01-01-06RP C1D15	2012-04-02	1.11395e+06	94556.8
01-02-09RP	Cycle 1 Day 1	01-02-09RP C1D1_pre	2012-04-30	66.3613	21.5761
01-02-09RP	Cycle 1 Day 5	01-02-09RP C1D5_pre	2012-05-04	58.1872	19.8533
01-02-09RP	Cycle 1 Day 15	01-02-09RP C1D15	2012-05-14	54024.7	15115.5
01-02-09RP	Cycle 1 Day 29	01-02-09RP C1D29	2012-05-29	84694.6	9565.85
01-01-10RP	Cycle 1 Day 1	01-01-10RP C1D1_pre	2012-05-07	104.462	29.2616
01-01-10RP	Cycle 1 Day 5	01-01-10RP C1D5_pre	2012-05-11	112.292	33.2928
01-01-10RP	Cycle 1 Day 15	01-01-10RP C1D15	2012-05-21	558625	47752
01-01-10RP	Cycle 1 Day 29	01-01-10RP C1D29	2012-06-04	290526	22343.4
01-01-10RP	Cycle 1 Week 8	01-01-10RP C1W8	2012-06-25	72175.9	9547.12
02-02-12RP	Cycle 1 Day 1	02-02-12RP_C1D1_pre	2012-06-18	264.806	33.7681
02-02-12RP	Cycle 1 Day 5	02-02-12RP_C1D5_pre	2012-06-22	46.487	6.07931
02-02-12RP	Cycle 1 Day 15	02-02-12RP_C1D15	2012-07-02	4.85175e+06	279486
02-02-12RP	Cycle 1 Day 29	02-02-12RP_C1D29	2012-07-16	585411	143395
02-02-12RP	Cycle 1 Week 7	02-02-12RP_C1W7	2012-07-31	1.73394e+06	166672
02-02-12RP	Cycle 1 Week 9	02-02-12RP_C1W9	2012-08-13	454134	84097.9
02-02-12RP	Cycle 1 Week 11	02-02-12RP_C1W11	2012-08-27	334515	52663.7
02-01-14RP	Cycle 1 Day 1	02-01-14RP_C1D1_pre	2012-07-09	48.2713	12.3793
02-01-14RP	Cycle 1 Day 5	02-01-14RP_C1D5_pre	2012-07-13	45.686	11.8418
02-01-14RP	Cycle 1 Day 15	02-01-14RP_C1D15	2012-07-23	432032	52663.2
02-01-14RP	Cycle 1 Day 29	02-01-14RP_C1D29	2012-08-06	1.25551e+06	181483
02-01-14RP	Cycle 1 Week 7	02-01-14RP_C1W7	2012-08-20	702811	101392
02-03-15RP	Cycle 1 Day 1	02-03-15RP_C1D1_pre	2012-07-16	28.9578	3.37649
02-03-15RP	Cycle 1 Day 5	02-03-15RP_C1D5_pre	2012-07-20	35.397	4.1191
02-03-15RP	Cycle 1 Day 15	02-03-15RP_C1D15	2012-07-31	544.795	154.397
02-03-15RP	Cycle 1 Day 29	02-03-15RP_C1D29	2012-08-13	4109.86	575.644
02-03-15RP	Cycle 1 Week 7	02-03-15RP_C1W7	2012-08-26	3767.89	505.134
03-02-17RP	Cycle 1 Day 1	03-02-17RP_C1D1_pre	2012-08-27	1406.6	249.587
03-02-17RP	Cycle 1 Day 5	03-02-17RP_C1D5_pre	2012-08-31	1075.58	186.797
03-02-17RP	Cycle 1 Day 15	03-02-17RP_C1D15	2012-09-10	279713	41688.2
03-02-17RP	Cycle 1 Day 29	03-02-17RP_C1D29	2012-09-24	169524	27404.7
03-02-17RP	Cycle 1 Week 8	03-02-17RP_C1W8	2012-10-16	102880	20018
03-02-17RP	Cycle 1 Week 10	03-02-17RP_C1W10	2012-10-30	116292	15804
03-02-17RP	Cycle 1 Week 12	03-02-17RP_C1W12	2012-11-13	57611.5	14537.1
03-02-17RP	Cycle 1 Week 20	03-02-17RP_W20_FUP	2013-01-11	23644.6	3668.58
03-02-17RP	Cycle 1 Week 30	03-02-17RP_W30_FUP	2013-03-19	11848.2	1777.25
03-02-17RP	Cycle 1 Week 40	03-02-17RP_W40_FUP	2013-07-02	9641.85	1524.69
03-01-19RP	Cycle 1 Day 1	03-01-19RP_C1D1_pre	2012-10-15	897.514	98.6813
03-01-19RP	Cycle 1 Day 5	03-01-19RP_C1D5_pre	2012-10-19	628.537	83.4058
03-01-19RP	Cycle 1 Day 15	03-01-19RP_C1D15	2012-10-29	62014.4	7810.4
03-01-19RP	Cycle 1 Day 29	03-01-19RP_C1D29	2012-11-11	45754.3	2851.61
03-01-19RP	Cycle 1 Week 7	03-01-19RP_C1W7	2012-11-26	27153.2	2384.47
03-01-19RP	Cycle 1 Week 9	03-01-19RP_C1W9	2012-12-10	16253.8	2187.49
03-01-19RP	Cycle 1 Week 11	03-01-19RP_C1W11	2012-12-24	12398.8	2107.88
03-01-19RP	Cycle 1 Week 12	03-01-19RP_C1W12	2013-01-02	10803	1759.74
03-01-19RP	Cycle 1 Week 20	03-01-19RP_W20_FUP	2013-03-18	3801.05	651.53
03-03-20RP	Cycle 1 Day 1	03-03-20RP_C1D1_pre	2012-11-05	4063.22	266.897
03-03-20RP	Cycle 1 Day 5	03-03-20RP_C1D5_pre	2012-11-09	3557.03	225.635
03-03-20RP	Cycle 1 Day 15	03-03-20RP_C1D15	2012-11-19	298638	26030.1
03-03-20RP	Cycle 1 Day 29	03-03-20RP_C1D29	2012-12-03	133609	24231.5
03-03-20RP	Cycle 1 Week 8	03-03-20RP_C1W8	2012-12-24	145467	12845.1
03-03-20RP	Cycle 1 Week 10	03-03-20RP_C1W10_EOT	2013-01-02	73669	11103.8
03-03-20RP	Cycle 1 Week 11	03-03-20RP_C1W11	2013-01-15	56630.9	10258.8
04-01-21RP	Cycle 1 Day 1	04-01-21RP_C1D1_pre	2012-12-10	1089.96	267.26
04-01-21RP	Cycle 1 Day 5	04-01-21RP_C1D5_pre	2012-12-14	696.137	184.122
04-01-21RP	Cycle 1 Day 15	04-01-21RP_C1D15	2012-12-24	599656	136235
04-01-21RP	Cycle 1 Day 29	04-01-21RP_C1D29	2013-01-07	418620	59995.1
04-01-21RP	Cycle 1 Week 6	04-01-21RP_C1W6	2013-01-14	292165	40166.4
04-01-21RP	Cycle 1 Week 16	04-01-21RP_C1W16	2013-03-27	54606.8	9898.42
04-02-23RP	Cycle 1 Day 1	04-02-23RP_C1D1_pre	2013-03-18	2279.92	512.178
04-02-23RP	Cycle 1 Day 5	04-02-23RP_C1D5_pre	2013-03-22	1831.94	492.03
04-02-23RP	Cycle 1 Day 15	04-02-23RP_C1D15	2013-04-02	2.75034e+06	478860
04-02-23RP	Cycle 1 Day 29	04-02-23RP_C1D29	2013-04-16	1.20844e+06	177724
04-03-24RP	Cycle 1 Day 1	04-03-24RP_C1D1_pre	2013-05-06	1854.58	321.766
04-03-24RP	Cycle 1 Day 5	04-03-24RP_C1D5_pre	2013-05-10	1261.06	194.468
04-03-24RP	Cycle 1 Day 15	04-03-24RP_C1D15	2013-05-20	714645	174410
04-03-24RP	Cycle 1 Day 29	04-03-24RP_C1D29	2013-06-03	649642	159059
04-03-24RP	Cycle 1 Week 7	04-03-24RP_C1W7	2013-06-17	769439	129463
04-03-24RP	Cycle 1 Week 11	04-03-24RP_C1W11	2013-07-15	438546	76018.6
05-01-25RP	Cycle 1 Day 1	05-01-25RP_C1D1_pre	2013-09-09	289.651	43.1988
05-01-25RP	Cycle 1 Day 4	05-01-25RP_C1D4_pre	2013-09-12	236.233	39.5685
05-01-27RP	Cycle 1 Day 1	05-01-27RP_C1D1_pre	2013-10-28	1122.07	359.671
05-01-27RP	Cycle 1 Day 4	05-01-27RP_C1D4_pre	2013-10-31	961.322	341.896
05-01-27RP	Cycle 1 Day 8	05-01-27RP_C1D8_pre	2013-11-04	58844.6	7858.94
05-01-27RP	Cycle 1 Day 11	05-01-27RP_C1D11_pre	2013-11-07	434271	68914.3
05-01-27RP	Cycle 1 Day 15	05-01-27RP_C1D15	2013-11-11	925309	133930
05-01-27RP	Cycle 1 Day 22	05-01-27RP_C1D22	2013-11-18	797465	130003
05-01-27RP	Cycle 1 Day 43	05-01-27RP_C1D43	2013-12-05	690182	100773
05-02-28RP	Cycle 1 Day 1	05-02-28RP_C1D1_pre	2013-12-02	337.804	67.094
05-02-28RP	Cycle 1 Day 4	05-02-28RP_C1D4_pre	2013-12-05	332.676	64.5101
05-02-28RP	Cycle 1 Day 8	05-02-28RP_C1D8_pre	2013-12-09	182981	30935.8
05-02-28RP	Cycle 1 Day 11	05-02-28RP_C1D11_pre	2013-12-12	376274	71007.3
05-02-28RP	Cycle 1 Day 15	05-02-28RP_C1D15	2013-12-16	215695	46448
05-02-28RP	Cycle 1 Day 22	05-02-28RP_C1D22	2013-12-23	146802	19636.6
05-02-28RP	Cycle 1 Day 43	05-02-28RP_C1D43	2013-01-13	60211.5	7849.15
05-03-29RP	Cycle 1 Day 1	05-03-29RP_C1D1_pre	2013-12-02	29.2457	7.33876
05-03-29RP	Cycle 1 Day 4	05-03-29RP_C1D4_pre	2013-12-05	29.4746	7.36213
05-03-29RP	Cycle 1 Day 8	05-03-29RP_C1D8_pre	2013-12-09	6869.24	1592.57
05-03-29RP	Cycle 1 Day 11	05-03-29RP_C1D11_pre	2013-12-12	64027.4	13864.6
05-03-29RP	Cycle 1 Day 15	05-03-29RP_C1D15	2013-12-16	63141.5	13389.8
05-03-29RP	Cycle 1 Day 22	05-03-29RP_C1D22	2013-12-23	53143.9	9243.87
05-03-29RP	Cycle 1 Day 43	05-03-29RP_C1D43	2013-01-13	40500.4	5737.99
06-02-32RP	Cycle 1 Day 1	06-02-32RP_C1D1_pre	2014-03-10	1470.59	205.148
06-02-32RP	Cycle 1 Day 4	06-02-32RP_C1D4_pre	2014-03-13	1553.8	215.605
06-02-32RP	Cycle 1 Day 8	06-02-32RP_C1D8_pre	2014-03-17	382580	54881.2
06-02-32RP	Cycle 1 Day 11	06-02-32RP_C1D11_pre	2014-03-20	447782	71752.4
06-02-32RP	Cycle 1 Day 15	06-02-32RP_C1D15	2014-03-24	304438	48420.7
06-02-32RP	Cycle 1 Day 22	06-02-32RP_C1D22	2014-04-01	141996	23724.5
06-02-32RP	Cycle 1 Day 43	06-02-32RP_C1D43	2014-04-22	90167.6	14282.1
06-03-33RP	Cycle 1 Day 1	06-03-33RP_C1D1_pre	2014-03-17	1067.58	124.596
06-01-35RP	Cycle 1 Day 1	06-01-35RP_C1D1_pre	2014-04-14	1075.96	133.146
06-01-35RP	Cycle 1 Day 4	06-01-35RP_C1D4_pre	2014-04-17	1048.65	126.387
06-01-35RP	Cycle 1 Day 8	06-01-35RP_C1D8_pre	2014-04-21	279946	37257.2
06-01-35RP	Cycle 1 Day 11	06-01-35RP_C1D11_pre	2014-04-24	1.30409e+06	184703
06-01-35RP	Cycle 1 Day 15	06-01-35RP_C1D15	2014-04-28	993443	131924
06-01-35RP	Cycle 1 Day 22	06-01-35RP_C1D22	2014-05-05	874470	121329
06-01-35RP	Cycle 1 Day 43	06-01-35RP_C1D43	2014-05-27	419198	59736.6
06-03-36RP	Cycle 1 Day 1	06-03-36RP_C1D1_pre	2014-04-21	179.266	24.3429
06-04-37RP	Cycle 1 Day 1	06-04-37RP_C1D1_pre	2014-05-12	71.7647	10.309
06-04-37RP	Cycle 1 Day 4	06-04-37RP_C1D4_pre	2014-05-15	54.444	8.82626
06-04-37RP	Cycle 1 Day 8	06-04-37RP_C1D8_pre	2014-05-19	365.914	45.7744
06-04-37RP	Cycle 1 Day 11	06-04-37RP_C1D11_pre	2014-05-22	5627.42	623.489
06-04-37RP	Cycle 1 Day 15	06-04-37RP_C1D15	2014-05-28	53313.7	6160.03
06-04-37RP	Cycle 1 Day 22	06-04-37RP_C1D22	2014-06-03	71269.3	9499.8
06-04-37RP	Cycle 1 Day 43	06-04-37RP_C1D43	2014-06-24	41264	5400.48
06-05-38RP	Cycle 1 Day 1	06-05-38RP_C1D1_pre	2014-07-14	57.3227	8.31823
06-05-38RP	Cycle 1 Day 4	06-05-38RP_C1D4_pre	2014-07-17	54.8956	7.31898
06-05-38RP	Cycle 1 Day 8	06-05-38RP_C1D8_pre	2014-07-21	23255.9	3593.84
06-05-38RP	Cycle 1 Day 11	06-05-38RP_C1D11_pre	2014-07-24	1.20973e+06	164059
06-05-38RP	Cycle 1 Day 15	06-05-38RP_C1D15	2014-07-28	4.4056e+06	568834
06-05-38RP	Cycle 1 Day 22	06-05-38RP_C1D22	2014-08-04	3.94062e+06	502126
06-05-38RP	Cycle 1 Day 43	06-05-38RP_C1D43	2014-08-25	1.22201e+06	146885
06-06-39RP	Cycle 1 Day 1	06-06-39RP_C1D1_pre	2014-07-28	0	0
05-04-40RP	Cycle 1 Day 1	05-04-40RP_C1D1_pre	2014-09-08	1554.07	207.784
*Antibody concentrations were determined relative to the control goat anti-CBLB502 antibody

## Sheet: Figure 3b
Data for Figure 3b: Neutralization of entolimod (CBLB502), 33ML and 33MX by human serum samples (N=45)
(percent inhibition of activity in HEK293-hTLR5-LacZ reporter cells)
	Test sample (human serum sample)		Percent inhibition	Percent inhibition	Percent inhibition
	No.	Tube label	CBLB502	33ML	33MX
	1	BRH506750	25.38	22.07	11.77
	2	BRH506751	17.02	17.22	4.2
	3	BRH506754	19.9	30.99	18.32
	4	BRH506755	36.58	42.59	15.07
	5	BRH506757	32.37	37.95	21.32
	6	BRH506759	49.85	33.31	13
	7	BRH506768	24.85	25.01	18.18
	8	BRH506770	45.06	63.34	38.05
	9	BRH506777	17.1	13.65	8.37
	10	BRH506789	19.11	19.48	16.83
	11	BRH506792	27.07	43.8	8.95
	12	BRH506793	28.21	49.71	14.38
	13	BRH506794	29.19	38.85	19.01
	14	BRH506804	21.49	32.51	-5.73
	15	BRH506832	52.12	64.82	19.64
	16	BRH506833	97.32	96.69	15.59
	17	BRH506834	23.46	23.16	5.94
	18	BRH506835	87.89	93.83	40.76
	19	BRH506836	30.72	21.43	5.53
	20	BRH506839	38.24	53.96	13.4
	21	BRH506840	55.21	44.51	4.82
	22	BRH506845	59.35	72.15	18.94
	23	BRH506859	80.97	90.77	37.75
	24	BRH506860	21.65	33.91	0.13
	25	BRH506866	52.14	59.97	20.51
	26	BRH506867	27.15	24.2	20.61
	27	BRH506871	77.81	91.57	39.68
	28	BRH506883	15.71	13.93	4.7
	29	BRH506885	74.14	75.99	42.73
	30	BRH506891	21.06	16.49	9.83
	31	BRH506895	57.14	58.79	24.46
	32	BRH506900	75	90.02	46.13
	33	BRH506902	88.08	96.36	53.94
	34	BRH506903	25.35	22.99	3.58
	35	BRH506904	19.11	30.75	3.89
	36	BRH506905	31.12	50.4	5.56
	37	BRH506906	22.44	28.57	-0.57
	38	BRH506908	48.92	50.39	15.64
	39	BRH506909	17.31	12.36	8.43
	40	BRH506911	18.01	9.74	7.17
	41	BRH506921	94.1	95.83	40.81
	42	BRH506922	17.84	7.28	-3.17
	43	BRH506928	32.64	30.64	9.68
	44	BRH506931	33.38	46.08	7.78
	45	BRH506935	17.42	21.02	1.32

## Sheet: Figure 5a
Data for Figure 5a: NF-kB activity in HEK293-hTLR5::NF-kB-lacZ reporter cells exposed to different concentrations of entolimod, 33MX and GP532
(NF-kB-induced lacZ production as indicated by OD414)
Cell treatment		OD414
Compound	Concentration, ng/mL	Replicate 1	Replicate 2
entolimod	2.5	2.871	2.7976
entolimod	0.833333	2.9367	2.9782
entolimod	0.277778	3.0064	3.022
entolimod	0.0925926	2.5541	2.4705
entolimod	0.0308642	1.6825	1.6726
entolimod	0.0102881	0.9224	0.9541
entolimod	0.00342936	0.527	0.546
entolimod	0.00114312	0.3654	0.3566
entolimod	0.000381039	0.2936	0.2889
entolimod	0	0.2642	0.2642
33MX	2.5	3.4936	3.688
33MX	0.833333	3.6502	3.7161
33MX	0.277778	3.5489	3.599
33MX	0.0925926	2.9853	2.91
33MX	0.0308642	1.6937	1.6974
33MX	0.0102881	0.8334	0.8713
33MX	0.00342936	0.5299	0.4979
33MX	0.00114312	0.48	0.4267
33MX	0.000381039	0.4121	0.3931
33MX	0	0.3889	0.3738
GP532	2.5	3.5812	3.5779
GP532	0.833333	3.6171	3.6321
GP532	0.277778	3.117	2.9428
GP532	0.0925926	1.8591	1.8319
GP532	0.0308642	0.8156	0.8855
GP532	0.0102881	0.4242	0.4825
GP532	0.00342936	0.4152	0.3973
GP532	0.00114312	0.3801	0.3881
GP532	0.000381039	0.3901	0.4096
GP532	0	0.3881	0.381

## Sheet: Figure 5b
Data for Figure 5b: IL-1β production in THP1-NLRC4 cells exposed to different concentrations of entolimod, 33MX and GP532
Cell Treatment			IL1-b concentration measured by ELISA, pg/ml
Compound	Concentration		Replicate 1	Replicate 2
	ng/ml	pM
CBLB502 (entolimod)	20	571.697	764.083	709.268
CBLB502 (entolimod)	10	285.849	800.599	887.241
CBLB502 (entolimod)	3.33333	95.2829	905.8	1033.6
CBLB502 (entolimod)	1.11111	31.761	677.091	601.979
CBLB502 (entolimod)	0.37037	10.587	82.4343	70.6379
CBLB502 (entolimod)	0.123457	3.529	11.5566	10.9765
CBLB502 (entolimod)	0.0411523	1.17633	0	0
CBLB502 (entolimod)	0.0137174	0.392111	0	0
CBLB502 (entolimod)	0.00457247	0.130704	0	0
33MX	20	763.65	388.189	432.873
33MX	10	381.825	235.944	272.968
33MX	3.33333	127.275	171.84	183.624
33MX	1.11111	42.425	79.4389	97.2742
33MX	0.37037	14.1417	21.9452	26.9992
33MX	0.123457	4.71389	0	0
33MX	0.0411523	1.5713	0	0
33MX	0.0137174	0.523766	0	0
33MX	0.00457247	0.174589	0	0
GP532	20	799.178	110.601	95.3263
GP532	10	399.589	54.5012	66.3569
GP532	3.33333	133.196	26.2117	24.3281
GP532	1.11111	44.3988	6.89937	11.8136
GP532	0.37037	14.7996	0	0
GP532	0.123457	4.9332	0	0
GP532	0.0411523	1.6444	0	0
GP532	0.0137174	0.548133	0	0
GP532	0.00457247	0.182711	0	0

## Sheet: Figure 6
Data for Figure 6: PK and PD effects of entolimod and GP532 in mice
(n=5 mice per timepoint per treatment group)
Figure 6a				Figure 6b				Figure 6c
Time, hr	TLR5 agonist (ng/ml)			Time, hr	G-CSF (pg/ml)*			Time, hr	IL-18 (pg/ml) *
	Entolimod treatment	GP532 treatment			Entolimod treatment	GP532 treatment			Entolimod treatment	GP532 treatment
0.25	5.41			0.25	<10	<10		0.25	<10	<10
0.25	3.5	3.87		0.25	<10	<10		0.25	<10	<10
0.25	5.22	2.47		0.25	<10	<10		0.25	<10	<10
0.25	2.26	2.24		0.25	<10	<10		0.25	<10	<10
0.25	4.33	2.59		0.25	<10	<10		0.25	<10	<10
0.5	2.63	5.24		0.5	<10	<10		0.5	<10	<10
0.5	4.91	6.16		0.5	<10	<10		0.5	<10	<10
0.5	5.5	4.56		0.5	<10	<10		0.5	<10	<10
0.5	4.46	5.81		0.5	<10	<10		0.5	<10	<10
0.5	3.76	5.6		0.5	<10	<10		0.5	<10	<10
1	2.87	8.86		1	381	480		1	<10	<10
1	1.69			1	400	117		1	<10	<10
1	4.19	8.49		1	502	545		1	<10	<10
1	4.26	9.02		1	474	526		1	171	<10
1	2.71	9.71		1	669	459		1	42	<10
2	0.64	2.63		2	10925	17032		2	245	<10
2	0.74			2	12504	788		2	197	<10
2	1.42	5.42		2	14764	18513		2	328	<10
2	1.65	2.33		2	13593	16410		2	297	<10
2	1.82	5.88		2	17435	15528		2	249	<10
4	0.05	1.15		4	11817	26189		4	513	<10
4	0.13	0.61		4	11062	19308		4	361	<10
4	0.12	2.39		4	12290	25272		4	520	<10
4	0.09	1.29		4	17873	33132		4	495	<10
4	0.05	1.26		4	10949	25067		4	458	<10
8	0.03	0		8	4222	10106		8	405	<10
8	0	0		8	4135	20778		8	462	<10
8	0.06	0		8	3138	12847		8	489	<10
8	0.06	0		8	3999	18090		8	340	<10
8	0	0		8	3490	15346		8	521	<10
24	0	0		24	31	160		24	19	<10
24	0	0		24	38	175		24	83	<10
24	0	0		24	35	183		24	<10	<10
24	0	0		24	49	140		24	147	<10
24	0	0		24	21	136		24	178	<10
				* 10 pg/ml is the lower limit of detection of this assay.				* 10 pg/ml is the lower limit of detection of this assay.

## Sheet: Figure 9
Data for Figure 9: Deseq2 Normalized Counts for Selected Genes
Gene	Lane A	Lane B	Lane C	Lane D	Lane E	Lane F
Nfkb2	495.2	691.9	196.8	276.2	228.9	262.4
Icam1	852.4	1964.7	177.3	300.3	204.2	304.2
Il10	10.1	20.3	1	2.5	0	3.4
Bcl2a1a	13.4	19.6	1	2.8	1.2	2.9
Cxcl10	801.7	2227.4	55	90.9	63.2	103.5
Dusp8	114.8	170.7	34.8	46	41.8	42.8
Cxcl2	254.6	775.8	2.4	5.2	4	8.3
Irf1	3529.9	6404	745	854.3	699.1	774.8
Il6	29.7	66	0.8	4.1	0.6	1
Tnf	69.8	129	3.8	4	4.5	8.7
Relb	122.4	154.7	46.5	46.5	47.8	56.4
Cxcl1	5079.7	10298.7	107.3	141.6	147.5	293.1
Jun	2952.7	6436.4	523.2	576	664.5	892.8
Il1b	577.1	649.2	37.4	62.7	64.3	62.2
Tnfaip3	4398	7408.8	91.4	203.5	132.3	270.8
Gadd45b	88	122	3.6	19.8	13.7	16.5
Nfkbia	4137.4	5614.7	1016.9	1474.3	1418.9	1515.6
Dusp2	52.1	79.7	6.8	15.4	10.2	9.2
Gdf15	386.6	644.4	22.7	71	24.5	25.3
Myd88	598.1	695.2	433.3	405.2	445.8	444.6
Nr4a1	277.2	404.6	81.5	82	66.1	118.1
Junb	1776.8	2436.4	593.2	500.2	364	729.6
Il1rn	135.4	164.6	49.6	81.8	47.8	70.9
Il1a	275.8	457.2	142.7	169.1	151.6	225.4
Bcl3	953.9	1392.1	550.2	586	615.3	800.1
Sele	26.3	72.3	5.2	2.7	4.6	14.6
Bcl2a1b	36.6	63.1	19.4	17.4	8	18
Lbp	2266.1	3159.8	2051.2	1840.7	1592.5	1894.3
Jund	1261	1591.8	1092.9	1116.5	1099.3	1022.3
Mapkapk2	2070.1	2365	1812.2	1900.1	1881.5	1727.3
Rela	1341.3	1644.4	1204.6	1138.9	1194.6	1168.6
Nod2	25.7	36.2	14.3	18.5	21.7	14.6
Ddit3	247.6	315.1	167.9	219.5	213.4	223
Ikbke	932.6	1706.7	516.3	659	778.7	701.6
Cd14	99.8	140.2	17.9	64.2	37.6	39.8
Birc2	1343.3	1379.5	892.4	1129.2	1055	1045
Il15ra	1744.5	1744.2	1517.9	1238.1	1251.1	1337
Hsp90b1	47867.3	47604.6	39645.3	36938.3	38999.8	35709.1
Cd40	33.3	29.8	10.8	7.5	11.4	21.4
Mmp9	64.5	31.4	13.1	24.1	19.3	12.6
S100a8	119	60.2	4.4	33.2	23.3	2.9
Csf3r	214.2	142	59	134.9	124.6	76.8
Il1f9	29.9	22.9	1	3.6	8.6	3.9
Ptgs2	51.1	22.3	0	1.5	1.1	1
Cntfr	62.9	136.9	66.6	45.6	70.2	61.7
Eda2r	71.7	47.2	48.9	42.6	25	35

## Sheet: Figure 10a
Data for Figure 10a: Survival of mice in radioprotection experiment
	Number of surviving mice*
Treatment group	Day 0	Day 1	Day 2	Day 3	Day 4	Day 5	Day 6	Day 7	Day 8	Day 9	Day 10	Day 11	Day 12	Day 13	Day 14	Day 15	Day 16	Day 17	Day 18	Day 19	Day 20	Day 21	Day 22	Day 23	Day 24	Day 25	Day 26	Day 27	Day 28	Day 29	Day 30
Vehicle	10	10	10	10	10	10	10	10	10	10	10	10	9	7	6	4	3	2	1	1	0	0	0	0	0	0	0	0	0	0	0
Entolimod, Control Ab	20	20	20	20	20	20	20	20	20	20	20	20	20	20	20	20	20	20	20	20	20	20	20	20	20	20	20	20	20	20	20
Entolimod, Anti-entolimod Ab	20	20	20	20	20	20	20	20	20	20	20	20	16	15	12	11	11	11	11	7	7	6	6	5	5	5	5	5	5	5	4
GP532, Control Ab	20	20	20	20	20	20	20	20	20	20	20	20	20	19	19	18	18	18	18	18	18	18	18	18	18	18	18	18	18	17	17
GP532, Anti-entolimod Ab	20	20	20	20	20	20	20	20	20	20	20	20	20	20	20	20	20	20	20	20	20	20	20	20	20	20	20	20	20	20	20
* Reductions in the number of surviving mice are highlighted with yellow shading

## Sheet: Figure 10b
Data for Figure 10b: Survival of mice in radiomitigation experiment
	Number of surviving mice*
Treatment group	Day 0	Day 1	Day 2	Day 3	Day 4	Day 5	Day 6	Day 7	Day 8	Day 9	Day 10	Day 11	Day 12	Day 13	Day 14	Day 15	Day 16	Day 17	Day 18	Day 19	Day 20	Day 21	Day 22	Day 23	Day 24	Day 25	Day 26	Day 27	Day 28	Day 29	Day 30
Vehicle	10	10	10	10	10	10	10	10	10	10	10	9	9	7	7	6	4	2	2	2	2	2	2	2	2	2	2	2	2	2	2
Entolimod	10	10	10	10	10	10	10	10	10	10	10	10	10	10	10	9	9	9	9	9	9	8	7	7	7	7	6	6	6	6	6
GP532	10	10	10	10	10	10	10	10	10	10	10	10	9	8	8	8	8	8	8	8	7	6	6	6	6	6	6	6	6	6	6
Treatment group	Day 30	Day 31	Day 32	Day 33	Day 34	Day 35	Day 36	Day 37	Day 38	Day 39	Day 40	Day 41	Day 42	Day 43	Day 44	Day 45	Day 46	Day 47	Day 48	Day 49	Day 50	Day 51	Day 52	Day 53	Day 54	Day 55	Day 56	Day 57	Day 58	Day 59	Day 60
Vehicle	2	2	2	2	2	2	2	2	2	2	2	2	2	2	2	2	2	2	2	2	2	2	2	2	2	2	2	2	2	2	2
Entolimod	6	6	6	6	6	6	6	6	6	6	6	6	6	6	6	6	6	6	6	6	6	6	6	6	6	6	6	6	6	6	6
GP532	6	6	6	6	6	6	6	6	6	6	6	6	6	6	6	6	6	6	6	6	6	6	6	6	6	6	6	6	6	6	6
* Reductions in the number of surviving mice are highlighted with yellow shading

## Sheet: Figure 10c
Data for Figure 10c: Histological scores of radiation damage to tissues
(blank cell indicates sample was not available for analysis)
PBS-T treatment
Animal #	Histological score
	Skin	Vrml	MM	SMSG	SLSG	PSG
453	2	1.6	2	2.4	1.7	1.8
454	1.8	1.8	2	2.5	2.8	2
455	1.7	1.7	1.6	2.5	1.8	2.2
456	2.5	1.6	1.6	3	2.8	2
457	1.8	1.5	1.7	3	3	1.7
458	2	1.8	1.7	2.4	2.4	2
459	2.5	1.8	1.6	2.8	2.8	2
460	2	2.2	1.8	3	3	1.8
461	1.8	1.8	2	2.8	2.4	2
462	1.8	1.8	1.8	3.8	1.7	1.8
463	2.5	2	1.6	3.5	3.2	2
464	2	1.7	1.8	3.4	2.8	2
465	1.8	1.8	1.8	3.5
466	2	1.6	1.6	2.6
467	2
GP532 treatment
Animal #	Histological score
	Skin	Vrml	MM	SMSG	SLSG	PSG
468	0.5	0.8	0.8	0.8	0.7	0.6
469	0.8	0.5	0.8	0.8	0.6	0.6
470	0.5	0.2	0.5	0.6	0.8	0.5
471	0.8	0.5	0.4	0.5	0.4	0.4
472	0.4	0.8	0.5	0.7	0.6	0.5
473	0.5	0.4	0.4	0.5	0.7	0.5
474	0.7	0.4	0.5	0.6	0.7	0.4
475	0.4	0.7	0.4	0.5	0.5	0.4
476	0.5	0.7	0.5	0.6	0.5	0.5
477	0.5	0.6	0.5	0.7	0.7	0.8
478	0.2	0.2	0.2	0.6	0.5	0.4
479	0.2	0.5	0.5	0.5	0.4	0.3
480	0.2	0.2	0.2	0.2	0.4	0.3
481	0.6	0.6		0.6	0.5	0.3
482		0.7		0.5	0.6
